# Supplementary material for: Sp1-Mediated circRNA circHipk2 Regulates Myogenesis by Targeting Ribosomal Protein Rpl7
Source: Genes (Basel). 2021 May 8;12(5):696. doi: 10.3390/genes12050696 (PMC8151578; doi:10.3390/genes12050696)
Supplement: Supplementary file 1 [file genes-12-00696-s001.zip]

Archive with 5 entries (4 files):
- Supplementary/
- Supplementary/Figure supplement1-3.pdf
- Supplementary/Supplymentary file 1.xlsx
- Supplementary/Supplymentary file 2.xls
- Supplementary/~$gure supplement1-3.docx
