# Supplementary material for: Sp1-Mediated circRNA circHipk2 Regulates Myogenesis by Targeting Ribosomal Protein Rpl7
Source: Genes (Basel). 2021 May 8;12(5):696. doi: 10.3390/genes12050696 (PMC8151578; doi:10.3390/genes12050696)
Supplement: Supplementary file 1 [file genes-12-00696-s001.zip › Supplementary/Supplymentary file 1.xlsx]

## Sheet: Sheet1
Supplymentary file 1. Information regarding the primers used in the present study
Gene	Forward	Reverse	Usage
circHipk2	TGGATCCATCCAGACAACCG	TCCCAGTTGGAACTTGGCTC	qPCR
Hipk2	TGGCCTCACATGTGCAAGTT	TGGCTGAGAAGGTGGTATGT	qPCR
MyoD	CCACTCCGGGACATAGACTTG	AAAAGCGCAGGTCTGGTGAG	qPCR
Myogenin	GGCAATGCACTGGAGTTCG	AGCCGCGAGCAAATGATC	qPCR
MyHC1	GCCTGGGCTTACCTCTCTATCAC	CTTCTCAGACTTCCGCAGGAA	qPCR
Ki67	TGCCCGACCCTACAAAATG	GAGCCTGTATCACTCATCTGC	qPCR
PCNA	GGGTGAAGTTTTCTGCAAGTG	GTACCTCAGAGCAAACGTTAGG	qPCR
Cyclin D1	GCCCTCCGTATCTTACTTCAAG	GCGGTCCAGGTAGTTCATG	qPCR
CDK4	ACAAGTAATGGGACCGTCAAG	GGGTGTTGCGTATGTAGACTG	qPCR
Cyclin E1	GCGAGGATGAGAGCAGTTC	AAGTCCTGTGCCAAGTAGAAC	qPCR
Rpl7	AAGCGGATTGCCTTGACAGA	TTCCTTGAAGCGTTTCCCGA	qPCR
GAPDH	CCTGTTGCTGTAGCCGTATT	CATCAAGAAGGTGGTGAAGC	qPCR
circHipk2	TGGATCCATCCAGACAACCG	TCCCAGTTGGAACTTGGCTC	RIP-qPCR
Hipk2-promoter	CAGCAGCCGCTCGCGCTC	GCCACAACTTTGTGTGTGCG	ChIP-qPCR
si-Rpl7-01	CAAGCGAGGCTACGGCAAA		siRNA
si-Rpl7-02	CGGATTGTGGAGCCATACA		siRNA
si-circHipk2-01	ATCCAGATACTACCGGTAT		siRNA
si-circHipk2-02	CTACCGGTATGGCCTCACA		siRNA
