# Supplementary material for: Sp1-Mediated circRNA circHipk2 Regulates Myogenesis by Targeting Ribosomal Protein Rpl7
Source: Genes (Basel). 2021 May 8;12(5):696. doi: 10.3390/genes12050696 (PMC8151578; doi:10.3390/genes12050696)
Supplement: Supplementary file 1 [file genes-12-00696-s001.zip › Supplementary/Supplymentary file 2.xls]

## Sheet: Table S4
Supplymentary file 2. Summary of pLC5-circHipk2-Flag binding proteins.
protein access	protein description	protein score	protein mass	protein matches	protein sequences	protein sequences_sig	protein cover	Protein isoelectric point	emPAI
tr|B2RTM0|B2RTM0_MOUSE	Histone H4 OS=Mus musculus OX=10090 GN=Hist2h4 PE=1 SV=1	106	11360	4	3	3	29.1	11.36	1.89
tr|A0A0A6YW67|A0A0A6YW67_MOUSE	Predicted pseudogene 8797 OS=Mus musculus OX=10090 GN=Gm8797 PE=4 SV=1	64	8723	2	2	2	32.5	6.56	0.96
tr|Q5BLJ9|Q5BLJ9_MOUSE	60S ribosomal protein L27 OS=Mus musculus OX=10090 GN=Rpl27 PE=1 SV=1	81	15788	3	2	2	21.3	10.56	0.79
tr|Q3THC7|Q3THC7_MOUSE	60S ribosomal protein L8 OS=Mus musculus OX=10090 GN=Rpl8 PE=2 SV=1	207	28249	5	3	3	11.3	11.03	0.75
tr|A0A1B0GQU8|A0A1B0GQU8_MOUSE	60S ribosomal protein L18 OS=Mus musculus OX=10090 GN=Rpl18 PE=1 SV=1	152	18147	3	3	3	23.3	11.91	0.67
tr|A0A0U1RQ71|A0A0U1RQ71_MOUSE	40S ribosomal protein S13 OS=Mus musculus OX=10090 GN=Rps13 PE=1 SV=1	44	5926	1	1	1	22.6	9.81	0.61
tr|Q32P04|Q32P04_MOUSE	Keratin 5 OS=Mus musculus OX=10090 GN=Krt5 PE=1 SV=2	253	61957	9	5	5	9.5	7.59	0.51
tr|A0A1B0GQW6|A0A1B0GQW6_MOUSE	60S ribosomal protein L13a (Fragment) OS=Mus musculus OX=10090 GN=Rpl13a PE=3 SV=2	67	8035	1	1	1	15.9	10.29	0.44
tr|Q3UCL7|Q3UCL7_MOUSE	40S ribosomal protein S3 OS=Mus musculus OX=10090 GN=Rps3 PE=2 SV=1	86	26829	3	3	3	17.3	9.55	0.42
tr|Q3TK73|Q3TK73_MOUSE	Uncharacterized protein OS=Mus musculus OX=10090 GN=Rpl7 PE=2 SV=1	65	31427	3	2	2	10.7	10.89	0.35
tr|A0A1L1SRW0|A0A1L1SRW0_MOUSE	40S ribosomal protein SA (Fragment) OS=Mus musculus OX=10090 GN=Rpsa PE=1 SV=1	51	10233	1	1	1	14	9.19	0.34
tr|Q5M9L1|Q5M9L1_MOUSE	60S ribosomal protein L36 OS=Mus musculus OX=10090 GN=Rpl36 PE=2 SV=1	59	12346	1	1	1	10.5	11.59	0.28
tr|A0A075B5L2|A0A075B5L2_MOUSE	Immunoglobulin kappa chain variable 4-91 (Fragment) OS=Mus musculus OX=10090 GN=Igkv4-91 PE=4 SV=2	23	12830	1	1	1	4.2	6.54	0.26
tr|A0A0B4J1I0|A0A0B4J1I0_MOUSE	Immunoglobulin kappa variable 1-110 (Fragment) OS=Mus musculus OX=10090 GN=Igkv1-110 PE=4 SV=5	20	13185	1	1	1	4.2	9.06	0.26
tr|B2RRX1|B2RRX1_MOUSE	Actin, beta OS=Mus musculus OX=10090 GN=Actb PE=2 SV=1	101	42052	3	3	3	12	5.29	0.25
tr|A0A1D5RM76|A0A1D5RM76_MOUSE	Tubulin beta-3 chain OS=Mus musculus OX=10090 GN=Tubb3 PE=1 SV=1	50	13820	1	1	1	12.3	5.75	0.25
sp|Q9D1R9|RL34_MOUSE	60S ribosomal protein L34 OS=Mus musculus OX=10090 GN=Rpl34 PE=1 SV=2	35	13513	1	1	1	6.8	11.47	0.25
tr|A0JLV3|A0JLV3_MOUSE	Histone H2B (Fragment) OS=Mus musculus OX=10090 GN=Hist1h2bj PE=2 SV=1	26	13570	1	1	1	7.3	10.39	0.25
tr|Q9CR49|Q9CR49_MOUSE	Globin b1 OS=Mus musculus OX=10090 GN=Hbb-y PE=1 SV=1	61	16192	1	1	1	8.8	7.93	0.21
sp|P14115|RL27A_MOUSE	60S ribosomal protein L27a OS=Mus musculus OX=10090 GN=Rpl27a PE=1 SV=5	35	16709	1	1	1	7.4	11.12	0.2
tr|A0A1Y7VKY1|A0A1Y7VKY1_MOUSE	40S ribosomal protein S18 OS=Mus musculus OX=10090 GN=Rps18-ps5 PE=3 SV=1	50	17738	1	1	1	7.2	10.85	0.19
tr|Q3UW40|Q3UW40_MOUSE	TRASH domain-containing protein OS=Mus musculus OX=10090 GN=Rpl24 PE=2 SV=1	44	18355	1	1	1	8.1	11.04	0.18
tr|A0A1W2P768|A0A1W2P768_MOUSE	Histone H3.2 OS=Mus musculus OX=10090 GN=H3c14 PE=1 SV=1	34	20348	1	1	1	6.1	11.39	0.17
tr|Q6PHZ1|Q6PHZ1_MOUSE	60S ribosomal protein L17 OS=Mus musculus OX=10090 GN=Rpl17 PE=2 SV=1	55	21611	1	1	1	5.4	10.18	0.16
tr|Q5M9N9|Q5M9N9_MOUSE	Prdx2 protein OS=Mus musculus OX=10090 GN=Prdx2 PE=2 SV=1	37	21948	1	1	1	5.6	5.2	0.15
tr|B0V2N7|B0V2N7_MOUSE	Annexin (Fragment) OS=Mus musculus OX=10090 GN=Anxa2 PE=1 SV=1	37	21957	1	1	1	4.6	5.21	0.15
tr|Q3TC09|Q3TC09_MOUSE	Uncharacterized protein (Fragment) OS=Mus musculus OX=10090 GN=Clcf1 PE=2 SV=1	41	23302	1	1	1	3.9	7.71	0.14
sp|Q9CR57|RL14_MOUSE	60S ribosomal protein L14 OS=Mus musculus OX=10090 GN=Rpl14 PE=1 SV=3	27	23663	1	1	1	6	11.03	0.14
tr|A0A3B0INZ4|A0A3B0INZ4_MOUSE	Adiponectin b OS=Mus musculus OX=10090 GN=Adib PE=4 SV=1	49	29650	1	1	1	3.6	8.96	0.11
tr|Q3TNG9|Q3TNG9_MOUSE	RRM domain-containing protein (Fragment) OS=Mus musculus OX=10090 GN=Hnrnph1 PE=2 SV=1	34	29528	1	1	1	3.7	5.9	0.11
tr|Q545A2|Q545A2_MOUSE	Uncharacterized protein OS=Mus musculus OX=10090 GN=Slc25a5 PE=1 SV=1	55	33138	1	1	1	4.4	9.74	0.1
tr|Q3UEK0|Q3UEK0_MOUSE	CN hydrolase domain-containing protein OS=Mus musculus OX=10090 GN=Vnn1 PE=2 SV=1	69	37207	1	1	1	4	5.52	0.09
tr|G3X9K7|G3X9K7_MOUSE	Apolipoprotein L 10B OS=Mus musculus OX=10090 GN=Apol10b PE=3 SV=1	33	37141	1	1	1	1.8	5.83	0.09
tr|E1APH6|E1APH6_MOUSE	Complement component 3d (Fragment) OS=Mus musculus OX=10090 GN=C3 PE=2 SV=1	30	35189	1	1	1	2.9	5.59	0.09
sp|Q9D1M0|SEC13_MOUSE	Protein SEC13 homolog OS=Mus musculus OX=10090 GN=Sec13 PE=1 SV=3	30	36056	1	1	1	3.4	5.15	0.09
tr|G3X8Q5|G3X8Q5_MOUSE	Ceruloplasmin OS=Mus musculus OX=10090 GN=Cp PE=1 SV=1	91	124859	3	2	2	1.9	5.56	0.08
tr|Q3UBS3|Q3UBS3_MOUSE	Haptoglobin OS=Mus musculus OX=10090 GN=Hp PE=1 SV=1	37	39241	1	1	1	3.2	5.88	0.08
tr|A0A0A0MQF6|A0A0A0MQF6_MOUSE	Glyceraldehyde-3-phosphate dehydrogenase OS=Mus musculus OX=10090 GN=Gapdh PE=1 SV=1	30	38914	1	1	1	4.2	9.09	0.08
sp|Q4VBE8|WDR18_MOUSE	WD repeat-containing protein 18 OS=Mus musculus OX=10090 GN=Wdr18 PE=1 SV=1	58	47979	1	1	1	3.9	6.43	0.07
sp|Q0VBK2|K2C80_MOUSE	Keratin, type II cytoskeletal 80 OS=Mus musculus OX=10090 GN=Krt80 PE=1 SV=1	52	51142	1	1	1	2.2	5.99	0.06
tr|Q543J5|Q543J5_MOUSE	Antithrombin-III OS=Mus musculus OX=10090 GN=Serpinc1 PE=1 SV=1	40	52484	1	1	1	3.4	6.1	0.06
tr|B2KGP7|B2KGP7_MOUSE	Meckel syndrome, type 1 OS=Mus musculus OX=10090 GN=Mks1 PE=2 SV=1	29	64773	1	1	1	2.1	5.95	0.05
tr|F6QFD1|F6QFD1_MOUSE	Phosphodiesterase (Fragment) OS=Mus musculus OX=10090 GN=Pde4d PE=1 SV=1	26	86297	1	1	1	1.1	5.07	0.04
tr|B2RQH0|B2RQH0_MOUSE	Desmoglein 1 beta OS=Mus musculus OX=10090 GN=Dsg1b PE=2 SV=1	49	115408	1	1	1	1.2	4.72	0.03
tr|Q3UUI4|Q3UUI4_MOUSE	Uncharacterized protein OS=Mus musculus OX=10090 GN=Fstl5 PE=2 SV=1	29	97098	1	1	1	0.7	5.51	0.03
tr|Q3TGQ4|Q3TGQ4_MOUSE	Ribosomal_L7Ae domain-containing protein OS=Mus musculus OX=10090 GN=Secisbp2 PE=2 SV=1	28	95464	1	1	1	0.8	8.81	0.03
sp|P28481|CO2A1_MOUSE	Collagen alpha-1(II) chain OS=Mus musculus OX=10090 GN=Col2a1 PE=1 SV=2	45	142970	1	1	1	1.3	6.58	0.02
tr|E9PZF4|E9PZF4_MOUSE	Nebulin-related-anchoring protein OS=Mus musculus OX=10090 GN=Nrap PE=1 SV=1	31	192847	1	1	1	0.7	9.32	0.02
tr|E9PZW0|E9PZW0_MOUSE	Desmoplakin OS=Mus musculus OX=10090 GN=Dsp PE=1 SV=1	39	263538	1	1	1	0.5	6.53	0.01
sp|Q3V0Q1|DYH12_MOUSE	Dynein heavy chain 12, axonemal OS=Mus musculus OX=10090 GN=Dnah12 PE=1 SV=2	29	358738	1	1	1	0.3	5.76	0.01
